# Supplementary material for: Preserving Pomelo Quality: Sodium Alginate Coating Containing Bacillus subtilis for Sustained Antifungal Activity
Source: Foods. 2025 Sep 24;14(19):3303. doi: 10.3390/foods14193303 (PMC12523436; doi:10.3390/foods14193303)
Supplement: Supplementary file 1 [file foods-14-03303-s001.zip]

Archive with 1 entries (1 files):
- foods-3869296-supplementary.pdf
